# Supplementary material for: The Effects of FGF4 Retrogenes on Canine Morphology
Source: Genes (Basel). 2022 Feb 10;13(2):325. doi: 10.3390/genes13020325 (PMC8872533; doi:10.3390/genes13020325)
Supplement: Supplementary file 1 [file genes-13-00325-s001.zip]

Archive with 1 entries (1 files):
- genes-1577487-supplementary.xlsx
