# Supplementary material for: The Effects of FGF4 Retrogenes on Canine Morphology
Source: Genes (Basel). 2022 Feb 10;13(2):325. doi: 10.3390/genes13020325 (PMC8872533; doi:10.3390/genes13020325)
Supplement: Supplementary file 1 [file genes-13-00325-s001.zip › genes-1577487-supplementary.xlsx]

## Sheet: Table S1
Supplemental Table S1. Raw data from the Alpine Dachsbracke breed.
ID	Sex	FGF4L1 copy number	FGF4L2 copy number	Height shoulder [cm]
AD060	Male	1	0	41
AD092	Male	1	0	42
AD101	Male	1	0	39
AD149	Male	1	0	40
AD133	Female	2	0	37
AD156	Female	2	0	36
AD202	Female	2	0	34
AD024	Male	2	0	38
AD053	Male	2	0	41
AD093	Male	2	0	39
AD151	Male	2	0	38
AD179	Male	2	0	39
AD041	Female	1	1	35
AD044	Female	1	1	38
AD048	Female	1	1	39
AD056	Female	1	1	37
AD057	Female	1	1	38
AD067	Female	1	1	39
AD077	Female	1	1	36
AD080	Female	1	1	38
AD089	Female	1	1	35
AD104	Female	1	1	36
AD126	Female	1	1	37
AD129	Female	1	1	38
AD141	Female	1	1	36
AD142	Female	1	1	38
AD153	Female	1	1	37
AD168	Female	1	1	37
AD169	Female	1	1	37
AD171	Female	1	1	37
AD176	Female	1	1	36
AD178	Female	1	1	39
AD186	Female	1	1	37
AD204	Female	1	1	39
AD207	Female	1	1	37
AD017	Male	1	1	38
AD036	Male	1	1	40
AD052	Male	1	1	42
AD055	Male	1	1	42
AD058	Male	1	1	40
AD068	Male	1	1	38
AD069	Male	1	1	39
AD072	Male	1	1	40
AD074	Male	1	1	41
AD078	Male	1	1	39
AD091	Male	1	1	39
AD097	Male	1	1	39
AD099	Male	1	1	39
AD119	Male	1	1	40
AD166	Male	1	1	39
AD180	Male	1	1	36
AD184	Male	1	1	42
AD192	Male	1	1	38
AD195	Male	1	1	41
AD020	Female	2	1	36
AD021	Female	2	1	36
AD033	Female	2	1	35
AD049	Female	2	1	35
AD073	Female	2	1	36
AD100	Female	2	1	36
AD185	Female	2	1	36
AD187	Female	2	1	37
AD205	Female	2	1	35
AD038	Male	2	1	36
AD040	Male	2	1	37
AD062	Male	2	1	35
AD066	Male	2	1	38
AD075	Male	2	1	38
AD079	Male	2	1	39
AD095	Male	2	1	36
AD193	Male	2	1	35
AD200	Male	2	1	37
AD152	Male	0	2	50
AD042	Female	1	2	35
AD054	Female	1	2	36
AD065	Female	1	2	37
AD086	Male	1	2	36
AD090	Female	1	2	37
AD107	Female	1	2	37
AD130	Female	1	2	36
AD145	Female	1	2	37
AD148	Female	1	2	35
AD177	Female	1	2	38
AD181	Female	1	2	38
AD197	Female	1	2	36
AD022	Male	1	2	36
AD030	Male	1	2	37
AD043	Male	1	2	39
AD046	Male	1	2	38
AD063	Male	1	2	40
AD064	Male	1	2	39
AD076	Male	1	2	37
AD088	Male	1	2	37
AD135	Male	1	2	38
AD150	Male	1	2	40
AD172	Male	1	2	40
AD196	Male	1	2	39
AD198	Male	1	2	38
AD208	Male	1	2	39
AD014	Female	2	2	32
AD025	Female	2	2	35
AD081	Female	2	2	34
AD140	Female	2	2	34
AD175	Female	2	2	34
AD199	Female	2	2	35
AD201	Female	2	2	34
AD059	Male	2	2	35
AD082	Male	2	2	36
AD094	Male	2	2	35
AD098	Male	2	2	37
AD125	Male	2	2	36

## Sheet: Table S2
Supplemental Table S2. Raw data from the Schweizer Niederlaufhund breed. All morphological measurements are in cm.
ID	Sex	FGF4L1 copy number	FGF4L2 copy number	Height shoulder	Length from scapula to pelvis (left)	Length from scapula to pelvis (Right)	Depth of chest	Width of chest	Head width widest cranial aspect of Pinna	Forelimb length (Elbow to carpus) bottem left	Length of Humerus (Left)	Length of Scapula (Left)	Length of foot from Carpus (Left)	Forelimb Length (Elbow to carpus) Bottom right	Length of Humerus (right)	Length of Scapula (Right)	Length of foot from Carpus (Right)	Carpal Valgus Left	Carpal Valgus right
SN054	Male	1	1	37.5	32.5	32	25	15	11.3	10.6	14.5	15.6	9.6	10.5	14.7	16	9.5	11	15
SN062	Male	1	1	42	36.5	36	22.8	13.1	10.2	12.7	16	17	9.8	10.5	14	17	9.8	18	18
SN063	Male	1	1	36	33	32	20.4	14.3	10.1	12.2	12	14	10.5	10.5	12	14	10	21	15
SN065	Male	1	1	40	35.5	37	22.5	15	11	11	14	17	11	11.2	13	16	10.4	22	16
SN072	Male	1	1	39	39	39	21.2	15	12.5	11.1	14	16	11.2	11.3	13	16	11	28	22
SN076	Male	1	1	33	33	32	18.3	13	9.8	10.3	13	15.5	9.8	10.2	13	16	10.6	10	10
SN074	Female	1	0	39	31	30	21.5	14.6	6.7	11.8	13.5	16	11	11	14	16	10	12	15
SN027	Female	1	1	35	33	31	20.1	15	10.1	11.5	14	15	10	11.4	10.6	14.5	10.5	11	16
SN055	Female	1	1	35.2	37	35	19.6	15.5	10.1	13	14.5	16	8.5	11.9	13	16	8.5	11	18
SN058	Female	1	1	35	34	35.5	21.7	15.4	9.2	12	14	14.5	10	11.8	13.5	15	8.5	9	10
SN061	Female	1	1	38	33	34	20.2	15.5	9.5	11.6	12	16.5	9.5	11.4	12.5	16	9.5	20	18
SN053	Female	1	2	32	35	35	17.6	14.1	10.2	12	12	14	9.5	12	13	15	10.5	22	21
SN066	Female	1	2	35	32	30	20	14.4	9.5	10.2	12	15	9	9.9	12	15.5	9.2	12	10
SN071	Female	1	2	35	34	33	19	12.8	9.9	11	12.5	14	10	10.4	12	16	10.2	15	15
SN080	Female	1	2	35	30	31	20.9	15.6	10.2	10.6	12	14	8	10.2	11	14.5	8.5	20	25
SN026	Male	2	1	32	30	29	17.5	13.5	10	10	12.5	13	8	10	12	13.6	8.8	22	22
SN035	Female	2	1	35	30	32	19.5	16.6	10.4	10.6	13	14.3	9.8	10.8	11	14.5	9	20	25
SN038	Male	0	0	48	36	35	23	14.5	10.1	15.1	15	18.5	11.4					9
SN069	Male	0	1	45	35	34	22.8	17	11	15.4	14	19	10.8	16	14	18	10.4	10	5
SN060	Male	0	2	46.5	30	30	20.8	14.7	9.3	14.5	15.7	18	10.5	15	15.5	18	11	2	2
SN057	Female	0	1	43	34	34	19	13.7	9.5	15.3	15.5	16	10	15.4	15	16.3	10.2	1	0
SN067	Female	0	1	47	34	34	23	16.1	10.3	14.7	15	18	10.5	14.4	15	19	10.2	8	3
SN073	Female	0	1	47	38	35	23	12.6	10.3	15.2	16	17	10.5	15.2	15.5	18	11.5	10	10
SN078	Female	0	1	42	30	29	21.2	16.5	8.5	15	14	16	9.8	14.5	15	17	10	2	2
SN082	Female	0	1	42	30.5	30	19	13.6	9.6	14.6	14.2	15	9.4	14	14	15.5	10	4	2
SN083	Female	0	1	40	30.5	31	19.2	15.9	9	13.6	15	15.5	9.8	13.5	14.5	15.5	9.8	4	3
SN034	Female	0	2	41	33	32	21.3	17.2	9.6	13.5	16	17	11	13.1	15	17	11.1	12	10
SN044	Female	0	2	40	26	26	18.2	16.2	10	12.7	13	15.5	9.3	12.2	12	16	9.4	5	3
SN056	Female	0	2	40	30.5	31	22	16.2	9.4	13.5	14	16.5	10.5	13.6	14	18	10.6	10	10
SN059	Female	0	2	41.5	27	27	21.7	18.1	10.2	13.4	16	20	10	13.5	15.5	20	9.8	4	2
SN068	Female	0	2	42	29	31	18	12.7	8.6	13.1	13	14	9.8	13.1	12	16	9.8	5	4
SN070	Female	0	2	42	30	29.5	19.2	14.1	8.7	12.3	13	16	9	12.8	13	16	9.8	3	3
SN075	Female	0	2	43	29	30	18.8	13.3	9.3	13	13	15	9.4	13.5	14	16	9.8	4	0
SN077	Female	0	2	38	33	34	22	16.6	9.2	11.3	15	16	9.8	12.5	14	17	9.4	5	8
SN079	Female	0	2	40	29	29	18.8	14.2	9	12.8	13	15	8.8	12.9	12	16	8.8	5	5
SN064	Male	0	1	46	36	34	20	13.7	10.2	14.5	15	16	10	14.2	16	17	10.8	11	6

## Sheet: Table S3
Table S3. Coefficient of Variation for measurements of the Schweizer Niederlaufhund
Measuring device	Caliper	Caliper	Caliper	Caliper	Caliper	Level	Tape	Tape	Tape	Goniometer
Measurement	Head width	Antibrachial Length	Manus Length	Width of chest	Depth of chest	Height shoulder	Back Length	Length of Humerus	Length of Scapula	Carpal Valgus
Average Coefficient of Variation	2.06487	3.00977	4.10468	2.99764	3.67992	2.34204	3.02144	7.1776	6.16856	14.4621

## Sheet: Table S4
Table S4 Multivariable Regression Analysis of the Alpine Dachsbracke.
		Height [in cm]		Univariable (unadjusted)				Multivariable (adjusted) r2= 0.71
		Mean	SE	Difference	Percent change	95% CI	P	Difference	Percent change	95% CI	P
	FGF4L1
	0	50	1.79	50		46.45 to 53.55	8.201e-14	50.4		47.7 to 53.1	2.2e-16
	1	38.13	1.8	-11.88	-0.2376	-15.4 to -8.3	1.63e-09	-11.74	-0.2348	-14.3 to -9.2	6.08e-15
	2	36.11	1.81	-13.9	-0.278	-17.5 to -10.3	8.1e-12	-13.95	-0.279	-16.5 to -11.4	2e-16
	FGF4L2
	0	38.67	0.67	38.67		37.35 to 39.99	0.07039	50.4		47.7 to 53.1	1.69e-07
	1	37.69	0.73	-0.98	-0.0253426	-2.4 to 0.5	0.1804	-1.24	-0.0320662	-2.1 to -0.4	0.00387
	2	36.98	0.76	-1.69	-0.0437031	-3.2 to -0.2	0.0283	-2.37	-0.0612878	-3.2 to -1.5	3.04e-07
	Sex
	Female	36.32	0.28	36.32		35.77 to 36.88		50.4		47.7 to 53.1
	Male	38.66	0.39	2.33	0.064152	1.6 to 3.1	2.3e-08	1.97	0.0542401	1.5 to 2.5	1.639e-12

## Sheet: TableS5
Supplemental Table S5. Univariable and multivariable analysis of individuals measurements from the Schweizer Niederlaufhund. All measurements are in cm.
	Height		Univariable (unadjusted)			Multivariable (adjusted) r2= 0.75
	Mean	SE	Difference	95% CI	P	Difference	95% CI	P
FGF4L1
0	42.84	0.65	Ref	41.53 to 44.16	1.26e-07	46.15	42.72 to 49.56	2.76e-10
1	36.45	0.97	-6.4	-8.37 to -4.42	1.78e-07	-7.35	-8.98 to -5.71	3.44e-10
2	33.5	2.09	-9.34	-13.60 to -5.09	8.84e-05	-10.84	-14.36 to -7.33	6.05e-07
FGF4L2
0	43.5	3.15	Ref	37.10 to 49.90	0.461	46.15	42.72 to 49.56	0.0139
1	39.49	3.3	-4.02	-10.73 to 2.70	0.232	-2.83	-6.22 to 0.57	0.09924
2	39.36	3.36	-4.14	-10.99 to 2.70	0.227	-4.84	-8.37 to -1.31	0.00899
Sex
female	39.31	0.89	Ref	37.50 to 41.12	0.482	46.15	42.72 to 49.56	0.0277
male	40.45	1.61	1.15	-2.13 to 4.42		2.06	0.24 to 3.87
	Humeral length		Univariable (unadjusted)			Multivariable (adjusted) r2= 0.41
	Mean	SE	Difference	95% CI	P	Difference	95% CI	P
FGF4L1
0	14.36	0.19	Ref	14.0 to 14.7	7.107e-06	15.12	13.84 to 16.4	8.244e-09
1	13.04	0.29	-1.32	-1.9 to -0.7	2.08e-05	-1.69	-2.23 to -1.14	4.49e-08
2	12.13	0.62	-2.24	-3.5 to -1.0	0.00056	-2.87	-4.02 to -1.72	5.08e-06
FGF4L2
0	14.17	0.79	Ref	12.6 to 15.8	0.363	15.12	13.84 to 16.4	0.0077
1	13.84	0.82	-0.33	-2.0 to 1.3	0.691	-0.38	-1.65 to 0.89	0.548
2	13.4	0.84	-0.77	-2.4 to 0.9	0.362	-1.27	-2.58 to 0.03	0.055
Sex
female	13.57	0.19	Ref			15.12	13.84 to 16.4
male	13.95	0.36	0.38	-0.3 to 1.1	0.29	0.52	-0.09 to 1.12	0.093
	Forelimb length		Univariable (unadjusted)			Multivariable (adjusted) r2= 0.783
	Mean	SE	Difference	95% CI	P	Difference	95% CI	P
FGF4L1
0	13.86	0.16	Ref	13.55 to 14.18	< 2e-16	14.66	13.7 to 15.6	< 2e-16
1	11.19	0.24	-2.67	-3.1 to -2.2	<2e-16	-2.99	-3.4 to -2.6	<2e-16
2	10.35	0.5	-3.51	-4.5 to -2.5	1.69e-09	-4.14	-5.0 to -3.3	4.22e-14
FGF4L2
0	12.63	0.99	Ref	10.66 to 14.61	0.9421	14.66	13.7 to 15.6	1.587e-06
1	12.59	1.02	-0.04	-2.1 to 2.0	0.966	-0.12	-1.1 to 0.8	0.809
2	12.45	1.04	-0.18	-2.3 to 1.9	0.861	-1.35	-2.3 to -0.4	0.0074
Sex				12.19 to 13.14
female	12.67	0.24	Ref	12.2 to 13.1	0.324	14.66	13.7 to 15.6	0.656
male	12.23	0.44	-0.43	-1.3 to 0.4		-0.1	-0.6 to 0.3
	Foot length		Univariable (unadjusted)			Multivariable (adjusted) r2= 0.28
	Mean	SE	Difference	95% CI	P	Difference	95% CI	P
FGF4L1
0	10.07	0.12	Ref	9.8 to 10.3	0.01158	10.94	10.1 to 11.8	0.000237
1	9.8	0.18	-0.27	-0.6 to 0.1	0.14888	-0.49	-0.8 to -0.1	0.0064
2	8.9	0.4	-1.17	-2.0 to -0.4	0.00417	-1.45	-2.2 to -0.7	0.00019
FGF4L2
0	10.8	0.45	Ref	9.9 to 11.7	0.0714	10.94	10.1 to 11.8	0.0292
1	9.94	0.46	-0.88	-1.8 to 0.1	0.066	-0.86	-1.7 to -0.1	0.0366
2	9.73	0.47	-1.07	-2.0 to -0.1	0.026	-1.1	-1.9 to -0.3	0.0096
Sex
female	9.8	0.11	Ref	9.5 to 10.0		10.94	10.1 to 11.8
male	10.2	0.2	0.48	0.1 to 0.9	0.01768	0.56	0.2 to 0.9	0.0052
	Back length		Univariable (unadjusted)			Multivariable (adjusted) r2= 0.337
	Mean	SE	Difference	95% CI	P	Difference	95% CI	P
FGF4L1
0	31.38	0.44	Ref	30.49 to 32.26	0.001283	31.12	28.23 to 34.01	0.001346
1	33.7	0.66	2.32	1.00 to 3.64	0.000817	1.54	0.31 to 2.77	0.0151
2	30.25	1.42	-1.13	-3.96 to 1.70	0.429499	-2.79	-5.35 to -0.18	0.0366
FGF4L2
0	32.33	1.5	Ref	29.34 to 35.33	0.0001121	31.12	28.23 to 34.01	0.0007039
1	33.5	1.56	1.17	-1.94 to 4.28	0.456	1.64	-1.24 to 4.51	0.259
2	30.57	1.58	-1.76	-4.92 to 1.39	0.269	-1.03	-3.98 to 1.92	0.488
Sex
female	31.75	0.4	Ref	30.95 to 32.55		31.12	28.23 to 34.01
male	33.6	0.74	1.85	0.38 to 3.31	0.01442	0.55	-0.81	0.4218
	Head Width		Univariable (unadjusted)			Multivariable (adjusted) r2= 0.36
	Mean	SE	Difference	95% CI	P	Difference	95% CI	P
FGF4L1
0	9.57	0.22	Ref	9.13 to 10.01	0.327	7.79	6.63 to 8.95	0.676
1	10.02	0.33	0.45	-0.21 to 1.12	0.175	0.24	-0.31 to 0.80	0.381
2	10.2	0.7	0.63	-0.80 to 2.06	0.375	0.16	-1.04 to 1.36	0.788
FGF4L2
0	8.4	0.61	Ref	7.17 to 9.63	0.0129	7.79	6.63 to 8.95	0.0149
1	10.13	0.64	1.73	0.44 to 3.02	0.0102	1.76	0.61 to 2.92	0.00403
2	9.51	0.65	1.11	-0.21 to 2.42	0.0965	1.58	0.37 to 2.78	0.01192
Sex
female	9.48	0.17	Ref		0.00179	7.79	6.63 to 8.95	0.00298
male	10.5	0.3	1.02	0.41 to 1.63		0.98	0.36 to 1.59
	Carpal Valgus		Univariable (unadjusted) r2 = 0.68			Multivariable (adjusted) r2= 0.68
	Mean	SE	Difference	95% CI	P	Difference	95% CI	P
FGF4L1
0	19.92	1.89	Ref	16.1 to 23.7	<2e-16	18.91	-19.3	<2e-16
1	51.92	2.83	-12.1	26.3 to 37.6	<2e-16	16.7	12.3 to 21.1	6.2e-16
2	65.37	6.06	-25.54	33.4 to 57.6	1.8e-10	24.1	14.6 to 33.5	5.92e-10
FGF4L2
0	41.83	11.71	Ref	18.5 to 65.2	0.1382	18.91	-19.3	0.5391
1	39.76	12.14	-2.07	-26.3 to 22.2	0.865	-2.2	-11.3 to 6.9	0.78
2	30	12.32	-11.83	-36.4 to 12.8	0.34	-0.6	-10.1 to 8.9	0.82
Sex
female	32.19	2.81	Ref	26.6 to 37.8	0.015	18.91	-19.3	0.1257
male	45.07	5.16	-19.3	2.6 to 23.2		2	-2.9 to 6.9
	Scapula length		Univariable (unadjusted) r2= 0.33			Multivariable (adjusted) r2= 0.362
	Mean	SE	Difference	95% CI	P	Difference	95% CI	P
FGF4L1
0	16.76	0.2	Ref	16.4 to 17.2	1.316e-06	17.64	16.23 to 19.05	1.11e-07
1	15.45	0.3	-1.31	-1.9 to -0.7	3.9e-05	-1.56	-2.16 to -0.96	2.43e-06
2	13.85	0.64	-2.91	-4.2 to -1.6	2.15e-05	-3.23	-4.5 to -1.96	3.58e-06
FGF4L2
0	16.83	0.85	Ref	15.1 to 18.5	0.579	17.64	16.23 to 19.05	0.2818
1	15.94	0.88	-0.89	-2.6 to 0.9	0.316	-0.95	-2.31 to 0.5	0.2022
2	16.11	0.89	-0.73	-2.5 to 1.1	0.418	-1.18	-2.58 to 0.3	0.1187
Sex
female	15.96	0.21	Ref		0.456	17.64	16.23 to 19.05	0.0438
male	16.25	0.38	0.29	-0.5 to 1.0		0.69	0.02 to 1.35
	Thorax width		Univariable (unadjusted)
	Mean	SE	Difference	95% CI	P
FGF4L1
0	15.1	0.32	Ref	14.44 to 15.76	0.533
1	14.55	0.49	-0.55	-1.54 to 0.45	0.272
2	15.05	1.05	-0.05	-2.19 to 2.09	0.962
FGF4L2
0	14.55	1.02	Ref	12.48 to 16.62	0.867
1	14.8	1.07	0.25	-1.92 to 2.42	0.816
2	15.01	1.09	0.46	-1.75 to 2.67	0.672
Sex
female	15.06	0.28	Ref	14.49 to 15.63
male	14.44	0.5	-0.62	-1.65 to 0.40	0.224
	Thorax Depth		Univariable (unadjusted)
	Mean	SE	Difference	95% CI	P
FGF4L1
0	20.58	0.41	Ref	19.74 to 21.42	0.271
1	20.72	0.62	0.14	-1.13 to 1.41	0.822
2	18.5	1.34	-2.08	-4.81 to 0.64	0.13
FGF4L2
0	22.25	1.25	Ref	19.71 to 24.79	0.134
1	20.8	1.31	-1.45	-4.11 to 1.21	0.276
2	19.88	1.33	-2.37	-5.09 to 0.34	0.0847
Sex
female	20.18	0.35	Ref	19.46 to 20.90
male	21.3	0.64	1.12	-0.18 to 2.42	0.0893
